# Supplementary material for: High abundance of Serine/Threonine-rich regions predicted to be hyper-O-glycosylated in the secretory proteins coded by eight fungal genomes
Source: BMC Microbiol. 2012 Sep 20;12:213. doi: 10.1186/1471-2180-12-213 (PMC3579731; doi:10.1186/1471-2180-12-213)
Supplement: Additional file 1 — Comparison of experimentalO-glycosylation sites found in fungal proteins with those predicted by NetOGlyc 3.1 (http://www.cbs.dtu.dk/services/NetOGlyc/). [file 1471-2180-12-213-S1.xlsx]

## Sheet: Hoja1
Supplementary Table I
Comparison of experimental O-glycosylation sites found in fungal proteins with those predicted by NetOGlyc 3.1 (http://www.cbs.dtu.dk/services/NetOGlyc/)
ID in Fig. 1	Database ID	Database link	Experimental O-glyc residues	Predicted O-Glyc residues	No. Of experimental O-glyc. Sites	No. of predicted O-glyc. Sites	No. Of coincidences	Reference(s)
1	CIS3_YEAST	http://www.uniprot.org/uniprot/P47001	68; 78; 105; 106; 107; 109; 111; 112; 113; 116; 117; 118	25; 31; 32; 34; 36; 47; 82; 86; 88; 93; 94; 95; 97; 99; 100; 101; 105; 106; 107; 109; 111; 112; 113; 116; 118; 119; 122	12	27	9	Ecker M, Mrsa V, Hagen I, Deutzmann R, Strahl S, Tanner W. 2003. O-mannosylation precedes and potentially controls the N-glycosylation of a yeast cell wall glycoprotein. EMBO Rep. 4:628-632. Ecker M, Deutzmann R, Lehle L, Mrsa V, Tanner W. 2006. Pir proteins of Saccharomyces cerevisiae are attached to beta-1,3-glucan by a new protein-carbohydrate linkage. J Biol Chem. 281:11523-11529.
2	AGLU_ASPNG	http://www.uniprot.org/uniprot/P56526	36; 545; 550; 559; 560; 561; 562; 571; 895	555; 557; 558; 559; 561; 568; 569; 837	9	8	2	Kimura A, Takata M, Sakai O, Matsui H, Takai N, Takayanagi T, Nishimura I, Uozumi T, Chiba S. 1992. Complete amino acid sequence of crystalline alpha-glucosidase from Aspergillus niger. Biosci Biotechnol Biochem. 56:1368-1370.
3	2VN4	http://www.pdb.org/pdb/explore/explore.do?structureId=2VN4	468; 473; 475; 482; 493; 579; 581; 589	448; 452; 454; 457; 461; 463; 466; 468; 469; 473; 475; 482; 484; 487; 493; 495; 596	8	17	5	Bott R, Saldajeno M, Cuevas W, Ward D, Scheffers M, Aehle W, Karkehabadi S, Sandgren M, Hansson H. 2008. Three-dimensional structure of an intact glycoside hydrolase family 15 glucoamylase from Hypocrea jecorina. Biochemistry. 47:5746-5754.
4	229	http://www.cbs.dtu.dk/databases/OGLYCBASE	242; 243; 244; 245; 247; 248; 249; 250; 251; 252; 253; 254; 255; 256; 258; 260; 262; 264	2; 3; 6; 7; 8; 10; 122; 136; 172; 174; 229; 237; 239; 242; 243; 244; 245; 247; 248; 249; 250; 251; 252; 253; 254; 255; 256; 258; 260; 261; 262	18	31	17	Inokuchi N, Kobayashi H, Hara J, Itagaki T, Koyama T, Iwama M, Ohgi K, Irie M. 2000. Amino acid sequence of an unique ribonuclease with a C-terminus rich in O-glycosylated serine and threonine from culture medium of Lentinus edodes. Biosci Biotechnol Biochem. 64:44-51.
5	212	http://www.cbs.dtu.dk/databases/OGLYCBASE	259; 260; 262; 263; 269; 271; 272; 273; 296; 304; 314	259; 260; 262; 263; 269; 271; 272; 273; 275; 276; 279; 314	11	12	9	Sundaramoorthy M, Terner J, Poulos TL. 1995. The crystal structure of chloroperoxidase: a heme peroxidase--cytochrome P450 functional hybrid. Structure. 3:1367-1377.
6	209	http://www.cbs.dtu.dk/databases/OGLYCBASE	23; 24; 26; 28; 31; 32; 33; 36; 38; 39; 46; 48	23; 24; 26; 32; 33; 36; 38; 39; 46; 48; 56; 58; 60; 66; 69; 70; 75; 76; 83; 84; 85; 90; 91; 92; 98; 99; 100; 104; 106; 108; 109; 111	12	32	10	Mrsa V, Ecker M, Strahl-Bolsinger S, Nimtz M, Lehle L, Tanner W. 1999. Deletion of new covalently linked cell wall glycoproteins alters the electrophoretic mobility of phosphorylated wall components of Saccharomyces cerevisiae. J Bacteriol. 181:3076-3086.
7	1RMG	http://www.pdb.org/pdb/explore/explore.do?structureId=1RMG	367; 368; 370; 371; 372; 373; 374; 376; 380; 383; 385; 386; 398; 400; 405; 408; 409; 418	3; 367; 370; 371; 372; 374; 377; 385; 386; 393; 398; 408; 415; 418	18	14	10	Petersen TN, Kauppinen S, Larsen S. 1997. The crystal structure of rhamnogalacturonase A from Aspergillus aculeatus: a right-handed parallel beta helix. Structure. 5:533-544.
8	1IA5	http://www.pdb.org/pdb/explore/explore.do?structureId=1IA5	5; 7; 9; 13; 14; 16; 18; 23; 24; 34	2; 3; 5; 9; 20; 24; 331; 335; 338	10	9	3	Cho SW, Lee S, Shin W. 2001. The X-ray structure of Aspergillus aculeatus polygalacturonase and a modeled structure of the polygalacturonase-octagalacturonate complex. J Mol Biol. 311:863-878.
9	122	http://www.cbs.dtu.dk/databases/OGLYCBASE	22; 23; 30; 32; 39; 61; 63; 66; 75	22; 23; 30; 32; 35; 36; 42; 43; 44; 74; 75; 83	9	12	5	Cappellaro C, Hauser K, Mrsa V, Watzele M, Watzele G, Gruber C, Tanner W. 1991. Saccharomyces cerevisiae a- and alpha-agglutinin: characterization of their molecular interaction. EMBO J. 10:4081-4088.
10	106	http://www.cbs.dtu.dk/databases/OGLYCBASE	282; 289; 299; 303; 307; 308; 311; 314; 315; 316; 329; 331; 334; 335; 338; 339; 340; 341; 342; 346; 350	345; 354; 376; 377; 379; 384; 386; 387; 390; 421; 426; 429; 435; 441; 523; 532; 534; 536; 540	21	19	0	Chen MH, Shen ZM, Bobin S, Kahn PC, Lipke PN. 1995. Structure of Saccharomyces cerevisiae alpha-agglutinin. Evidence for a yeast cell wall protein with multiple immunoglobulin-like domains with atypical disulfides. J Biol Chem. 270:26168-26177.
11	003	http://www.cbs.dtu.dk/databases/OGLYCBASE	465; 467; 468; 476; 477; 483; 484; 486; 488; 492; 496; 499; 500; 501; 502; 504; 506; 508; 510; 512; 513; 514; 515; 522; 525; 527; 529; 530; 532	472; 476; 481; 486; 488; 492; 496; 499; 500; 501; 502; 504; 506; 508; 510; 512; 513; 514; 515; 517; 518; 520; 522; 524; 525; 526; 527; 528; 529; 530; 531; 532; 534; 535; 537; 636; 638	29	37	23	Svensson B, Larsen K, Gunnarsson A. 1986. Characterization of a glucoamylase G2 from Aspergillus niger. Eur J Biochem. 154:497-502.
	066	http://www.cbs.dtu.dk/databases/OGLYCBASE	72		1	0	0	Takahashi K. 1987. The amino acid sequence of rhizopuspepsin, an aspartic proteinase from Rhizopus chinensis. J Biol Chem. 262:1468-1478.
	073	http://www.cbs.dtu.dk/databases/OGLYCBASE	358	158; 161; 164; 178; 180; 333; 351; 353; 358	1	9	1	Petersen JF, Kadziola A, Larsen S. 1994. Three-dimensional structure of a recombinant peroxidase from Coprinus cinereus at 2.6 A resolution. FEBS Lett. 339:291-296.
	1BXO	http://www.pdb.org/pdb/explore/explore.do?structureId=1BXO	3; 7	3; 7; 9; 11	2	4	2	Khan AR, Parrish JC, Fraser ME, Smith WW, Bartlett PA, James MN. 1998. Lowering the entropic barrier for binding conformationally flexible inhibitors to enzymes. Biochemistry. 37:16839-16845.
	1IZD	http://www.pdb.org/pdb/explore/explore.do?structureId=1IZD	3	3; 5; 7; 8; 11; 58	1	6	1	Kamitori S, Ohtaki A, Ino H, Takeuchi M. 2003. Crystal structures of Aspergillus oryzae aspartic proteinase and its complex with an inhibitor pepstatin at 1.9A resolution. J Mol Biol. 326:1503-1511.
	1LLP	http://www.pdb.org/pdb/explore/explore.do?structureId=1LLP	320; 334	130; 136; 187; 320; 327; 333; 334	2	7	2	Choinowski T, Blodig W, Winterhalter KH, Piontek K. 1999. The crystal structure of lignin peroxidase at 1.70 A resolution reveals a hydroxy group on the C[beta] of tryptophan 171: a novel radical site formed during the redox cycle. J Mol Biol. 286:809-827.
	1YYD	http://www.pdb.org/pdb/explore/explore.do?structureId=1YYD	336	300; 310	1	2	0	Sundaramoorthy M, Youngs HL, Gold MH, Poulos TL. 2005. High-resolution crystal structure of manganese peroxidase: substrate and inhibitor complexes. Biochemistry. 44:6463-6470.
	2FUQ	http://www.pdb.org/pdb/explore/explore.do?structureId=2FUQ	134		1	0	0	Shaya D, Tocilj A, Li Y, Myette J, Venkataraman G, Sasisekharan R, Cygler M. 2006. Crystal structure of heparinase II from Pedobacter heparinus and its complex with a disaccharide product. J Biol Chem. 281:15525-15535.
	1BVW	http://www.pdb.org/pdb/explore/explore.do?structureId=1BVW	28; 37	294	2	1	0	Varrot A, Hastrup S, Schulein M, Davies GJ. 1999. Crystal structure of the catalytic core domain of the family 6 cellobiohydrolase II, Cel6A, from Humicola insolens, at 1.92 A resolution. Biochem J. 337:297-304.
	1HM2	http://www.pdb.org/pdb/explore/explore.do?structureId=1HM2	328; 455		2	0	0	Huang W, Boju L, Tkalec L, Su H, Yang HO, Gunay NS, Linhardt RJ, Kim YS, Matte A, Cygler M. 2001. Active site of chondroitin AC lyase revealed by the structure of enzyme-oligosaccharide complexes and mutagenesis. Biochemistry. 40:2359-2372.
	1DBG	http://www.pdb.org/pdb/explore/explore.do?structureId=1DBG	234		1	0	0	Huang W, Matte A, Li Y, Kim YS, Linhardt RJ, Su H, Cygler M. 1999. Crystal structure of chondroitinase B from Flavobacterium heparinum and its complex with a disaccharide product at 1.7 A resolution. J Mol Biol. 294:1257-1269.
	1KDG	http://www.pdb.org/pdb/explore/explore.do?structureId=1KDG	2; 4; 6	2; 6; 129; 274	3	4	2	Hallberg BM, Henriksson G, Pettersson G, Divne C. 2002. Crystal structure of the flavoprotein domain of the extracellular flavocytochrome cellobiose dehydrogenase. J Mol Biol. 315:421-434.
	1CB2	http://www.pdb.org/pdb/explore/explore.do?structureId=1CB2	5; 15; 24; 27; 28; 33; 40	1; 3; 5	7	3	1	Koivula A, Reinikainen T, Ruohonen L, Valkeajarvi A, Claeyssens M, Teleman O, Kleywegt GJ, Szardenings M, Rouvinen J, Jones TA, Teeri TT. 1996. The active site of Trichoderma reesei cellobiohydrolase II: the role of tyrosine 169. Protein Eng. 9:691-699.
	1IBQ	http://www.pdb.org/pdb/explore/explore.do?structureId=1IBQ	60; 235	1; 4; 7; 8; 57	2	5	0	Cho SW, Kim N, Choi MU, Shin W. 2001. Structure of aspergillopepsin I from Aspergillus phoenicis: variations of the S1'-S2 subsite in aspartic proteinases. Acta Crystallogr D Biol Crystallogr. 57:948-956.
	1NHC	http://www.pdb.org/pdb/explore/explore.do?structureId=1NHC	159; 161	1; 2; 4; 6; 7; 273; 276; 281; 284	2	9	0	van PG, Snijder HJ, Benen JA, Dijkstra BW. 2003. Structural insights into the processivity of endopolygalacturonase I from Aspergillus niger. FEBS Lett. 554:462-466.
	1G12	http://www.pdb.org/pdb/explore/explore.do?structureId=1G12	42	1	1	1	0	Hori T, Kumasaka T, Yamamoto M, Nonaka N, Tanaka N, Hashimoto Y, Ueki U, Takio K. 2001. Structure of a new 'aspzincin' metalloendopeptidase from Grifola frondosa: implications for the catalytic mechanism and substrate specificity based on several different crystal forms. Acta Crystallogr D Biol Crystallogr. 57:361-368.
	1QPA	http://www.pdb.org/pdb/explore/explore.do?structureId=1QPA	331; 33	137; 188; 308; 319; 323; 326; 331; 333; 342	2	9	1	Choinowski T, Blodig W, Winterhalter KH, Piontek K. 1999. The crystal structure of lignin peroxidase at 1.70 A resolution reveals a hydroxy group on the C[beta] of tryptophan 171: a novel radical site formed during the redox cycle. J Mol Biol. 286:809-827.
	3FJW	http://www.pdb.org/pdb/explore/explore.do?structureId=3FJW	284; 310; 323; 324	184; 284; 310; 316; 323; 331; 334	4	7	3	Not available.
	PELA_ASPNG	http://www.uniprot.org/uniprot/Q01172	88; 368	35	2	1	0	Mayans O, Scott M, Connerton I, Gravesen T, Benen J, Visser J, Pickersgill R, Jenkins J. 1997. Two crystal structures of pectin lyase A from Aspergillus reveal a pH driven conformational change and striking divergence in the substrate-binding clefts of pectin and pectate lyases. Structure. 5:677-689.
	GLG2_YEAST	http://www.uniprot.org/uniprot/P47011	230; 232; 367	351; 380	3	2	0	Albrecht T, Haebel S, Koch A, Krause U, Eckermann N, Steup M. 2004. Yeast glycogenin (Glg2p) produced in Escherichia coli is simultaneously glucosylated at two vicinal tyrosine residues but results in a reduced bacterial glycogen accumulation. Eur J Biochem. 271:3978-3989.
