# Supplementary material for: High abundance of Serine/Threonine-rich regions predicted to be hyper-O-glycosylated in the secretory proteins coded by eight fungal genomes
Source: BMC Microbiol. 2012 Sep 20;12:213. doi: 10.1186/1471-2180-12-213 (PMC3579731; doi:10.1186/1471-2180-12-213)
Supplement: Additional file 2 — List of SignalP-positive proteins for the eight fungal genomes with the O-glycosylation sites predicted by NetOGlyc. [file 1471-2180-12-213-S2.zip]

Archive with 1 entries (1 files):
- 1049828927728416_add2.xlsb
